# Supplementary material for: Exploring Orthogonality between Halogen and Hydrogen Bonding Involving Benzene
Source: Molecules. 2021 Nov 25;26(23):7126. doi: 10.3390/molecules26237126 (PMC8659280; doi:10.3390/molecules26237126)
Supplement: Supplementary file 1 [file molecules-26-07126-s001.zip]

Archive with 1 entries (1 files):
- molecules-1447008-supplementary.pdf
